# Supplementary material for: Mitofusin-2 Negatively Regulates Melanogenesis by Modulating Mitochondrial ROS Generation
Source: Cells. 2022 Feb 16;11(4):701. doi: 10.3390/cells11040701 (PMC8869806; doi:10.3390/cells11040701)
Supplement: Supplementary file 1 [file cells-11-00701-s001.zip]

Archive with 3 entries (2 files):
- cells-1572253 sup/
- cells-1572253 sup/cells-1572253 sup .pdf
- cells-1572253 sup/cells-1572253 sup 2.pdf
